# Supplementary material for: Successful delivery of large-size CRISPR/Cas9 vectors in hard-to-transfect human cells using small plasmids
Source: Commun Biol. 2020 Jun 19;3:319. doi: 10.1038/s42003-020-1045-7 (PMC7305135; doi:10.1038/s42003-020-1045-7)
Supplement: Supplementary file 3 — Supplementary Data 1 [file 42003_2020_1045_MOESM3_ESM.xlsx]

## Sheet: Fig1d
vector_size	GFP+ (% of all)		viability (% of all)
0	1.43495	5.40095	11.0503	22.7311
1.757	21.9948	17.0465	44.7467	35.912
2.686	20.8186	16.7856	40.7905	33.8599
2.961	27.7581	23.1345	53.8871	41.9894
3.473	16.2314	18.0901	35.6064	36.4645
4.448	21.8772	17.9162	45.7017	36.7013
5.057	9.44481	13.3067	27.1482	33.781
5.633	10.2211	12.0891	27.6939	31.8078
6.1	7.79814	10.0018	23.3283	29.4399
6.531	9.58596	13.3937	24.1469	31.4131

## Sheet: Fig1e
	CRISPR-GFP (15kb)				+3kb vector
0	1.53	1.23	0.86	0.78	0.5	1.61	1.05	1.05
1	4.4	12.5	4.68	10.6	23.4	26.3	17.1	24.2
2.5	2.19	9.09	3.04	7.95	24.3	26.9	17.9	25.3
5	3.19	12.2	2.86	11.1	21.1	31	21.6	29.8
7.5	4.19	14.4	4.42	13.3	16.4	27.8	19.1	26.7

## Sheet: Fig1f
3kb vector:	yes				no
6.2	50.9	40.3	44.8	43.1	25.6	28.1	26.5	18.7
9.2	41.3	31.2	30.1	34.2	18.4	17.9	17.1	18
13.3	14	18	21.1	19.7	2.5	6.4	3.2	6
15	7.4	14.2	16.6	15.4	1.1	5.1	1.6	6.3

## Sheet: Fig1g
days	CRISPR-GFP (15kb)				+3kb vector
0.25	3.21	3.79	2.1	4.05	28	17.5	23.1	17.6
1	3.98	5.27	2.93	6.46	36	17.4	32.4	19.7
2	4.7	9.22	3.52	15.3	35.4	29.6	31.1	38.6
4	6.67	10.4	5.47	15.3	34.4	30.4	30.5	30.1

## Sheet: Fig2b
	CRISPR-GFP (15kb)					"+3kb vector"
Huh7	1.96	17.1	32.4	34	37.9	17.1	55.7	56.7	45.1	48.9
PC3	13					32.7
MCF7	15.1	6.39	5.78	6.32		41.8	26.6	16.2	15.5
HEK293	5.16	4.53				26.5	21
A549	4.24	1.22	1.3	1.06		40.3	23.6	8.76	11.1
SH-SY5Y	7.59					19.5
HepG2	0.26	0.22				10.5	5.85
HL-60	0.86	2.45				1.24	3.67
PBMCs	0.1	0.054				0.36	0.21
CD8 T cells	0.1	0.051				0.29	0.14

## Sheet: Fig2c
	CRISPR-GFP (15kb)					"+3kb vector"
PC3	76.7					92.77
Huh7	9.7	39.7	68.1	65	71.9	30.6	82.7	86.6	65.6	80.6
SH-SY5Y	51.1					69.7
HEK293	37	34.9				64.7	50.7
MCF7	45.3	29.2	22	27.6		67	53.2	25.2	35.7
HL-60	30.9	56.4				25.5	56.9
A549	9	8.1	5.6	8.5		55.3	39.5	14.3	22.3
HepG2	33.5	2				45.9	12.1
CD8 T cells	29	26.4				24.6	23.3
PBMCs	24.2	21.9				23	21.5

## Sheet: Fig2d
	FC GFP+ (% of all)
HepG2	40.3846	26.5909
A549	9.50472	19.3443	6.73846	10.4717
HEK293	5.13566	4.63576
PBMCs	3.6	3.88889
Huh7	8.72449	3.25731	1.75	1.32647	1.29024
MCF7	2.76821	4.16275	2.80277	2.45253
CD8 T cells	2.9	2.7451
SH-SY5Y	2.56917
PC3	2.51538
HL-60	1.44186	1.49796

## Sheet: Fig2e
	FC viability
A549	6.14444	4.87654	2.55357	2.62353
HepG2	1.37015	6.05
Huh7	3.15464	2.08312	1.27166	1.00923	1.121
HEK293	1.74865	1.45272
MCF7	1.47903	1.82192	1.14545	1.29348
SH-SY5Y	1.36399
PC3	1.20952
PBMCs	0.950413	0.981735
HL-60	0.825243	1.00887
CD8 T cells	0.848276	0.882576

## Sheet: Fig2f
GFP	VIA	PBLUE	From_figure
27.7581	53.8871	YES	1d
23.1345	41.9894	YES	1d
21.1	31.3	YES	1e
31	50.2	YES	1e
21.6	44.8	YES	1e
29.8	50.1	YES	1e
7.4	13.9641	YES	1f
14.2	31.3336	YES	1f
16.6	22.7271	YES	1f
15.4	30.8973	YES	1f
36	61.6	YES	1g
17.4	37.9	YES	1g
32.4	54	YES	1g
19.7	40.3	YES	1g
17.1	30.6	YES	2b+2c
55.7	82.7	YES	2b+2c
56.7	86.6	YES	2b+2c
45.1	65.6	YES	2b+2c
48.9	80.6	YES	2b+2c
32.7	92.77	YES	2b+2c
41.8	67	YES	2b+2c
26.6	53.2	YES	2b+2c
16.2	25.2	YES	2b+2c
15.5	35.7	YES	2b+2c
26.5	64.7	YES	2b+2c
21	50.7	YES	2b+2c
40.3	55.3	YES	2b+2c
23.6	39.5	YES	2b+2c
8.76	14.3	YES	2b+2c
11.1	22.3	YES	2b+2c
19.5	69.7	YES	2b+2c
10.5	45.9	YES	2b+2c
5.85	12.1	YES	2b+2c
1.24	25.5	YES	2b+2c
3.67	56.9	YES	2b+2c
0.36	23	YES	2b+2c
0.21	21.5	YES	2b+2c
0.29	24.6	YES	2b+2c
0.14	23.3	YES	2b+2c
1.43495	11.0503	NO	1d
5.40095	22.7311	NO	1d
3.19	7.7	NO	1e
12.2	34.9	NO	1e
2.86	13.7	NO	1e
11.1	35.4	NO	1e
1.1	5.46845	NO	1f
5.1	11.9433	NO	1f
1.6	19.8411	NO	1f
6.3	23.887	NO	1f
3.98	17.7	NO	1g
5.27	30.2	NO	1g
2.93	13.2	NO	1g
6.46	26.2	NO	1g
1.96	9.7	NO	2b+2c
17.1	39.7	NO	2b+2c
32.4	68.1	NO	2b+2c
34	65	NO	2b+2c
37.9	71.9	NO	2b+2c
13	76.7	NO	2b+2c
15.1	45.3	NO	2b+2c
6.39	29.2	NO	2b+2c
5.78	22	NO	2b+2c
6.32	27.6	NO	2b+2c
5.16	37	NO	2b+2c
4.53	34.9	NO	2b+2c
4.24	9	NO	2b+2c
1.22	8.1	NO	2b+2c
1.3	5.6	NO	2b+2c
1.06	8.5	NO	2b+2c
7.59	51.1	NO	2b+2c
0.26	33.5	NO	2b+2c
0.22	2	NO	2b+2c
0.86	30.9	NO	2b+2c
2.45	56.4	NO	2b+2c
0.1	24.2	NO	2b+2c
0.054	21.9	NO	2b+2c
0.1	29	NO	2b+2c
0.051	26.4	NO	2b+2c
